# Supplementary material for: Divergence of X-linked trans regulatory proteins and the misexpression of gene targets in sterile Drosophila pseudoobscura hybrids
Source: BMC Genomics. 2022 Jan 6;23:30. doi: 10.1186/s12864-021-08267-w (PMC8740060; doi:10.1186/s12864-021-08267-w)
Supplement: Supplementary file 2 — Additional file 2: Table S1. Number of raw, trimmed, and uniquely mapped reads along with the mapping rate for each sample. Table S2. Expression of Ovd gene targets (in normalised counts and CPM for DESeq2 and edgeR respectively) and the FDR-corrected p-values for each pairwise comparison relative to parental species. Classification of misregulation is determined by the consensus result of both differential expression tools used. Genes misregulated in both sterile conditions and with additive or non-differential expression between the F28 fertile and parentals are highlighted as putative sterility-targets. Table S3. Chromosome distribution of Ovd targets with sterility targets Gene IDs bolded. The gene symbol of gene clusters are highlighted in yellow along with the distance between genes in the cluster. The location of genes within previously mapped autosomal QTLs is highlighted in grey. Table S4. BLASTp results showing putative D. melanogaster orthologs of genes within clusters. D. melanogaster genes with probability of random match lower than 0.01 are bolded. Table S5. Potential cis changes among mapped targets of Ovd. ‘Adf-1 sites’ is the total number of putatitive binding sites found 3000 bp upstream of the TSS. ‘Total_pol’ is the total number of polymorphism found at Adf-1 sites. ‘Fixed’ refers to fixed nucleotide changes between D. p. pseudoobscura and D. p. bogotana at identified Adf-1 sites. For one gene the combination of polymorphisms allows differentiation between the subspecies. ‘ASE’ is the result of allele specific expression and ‘Mode’ differentiate genes that show some form of cis-regulation form others. Fixed substitutions is the total number of fixed nucleotide changes between subspecies in the −500 to +200 (500), −1000 to +200 (1000), −2000 to +200 (2000) and − 3000 to +200 (3000) gene regions. [file 12864_2021_8267_MOESM2_ESM.xlsx]

## Sheet: TableS1
Table S1. Number of raw, trimmed, and uniquely mapped reads along with the mapping rate for each sample.
Sample	Raw Counts	Trimmed reads	Uniquely Mapped Reads	Mapped Reads
F1 Ster A	14059588	10904056	9986708	0.9159
F1 Ster B	22069127	17054573	15572728	0.9131
F1 Ster C	22669501	17224170	15783134	0.9163
F28 Ster A	17243346	13580717	12471177	0.9183
F28 Ster B	23983740	19173093	17581869	0.917
F28 Ster C	21332459	16561647	15156108	0.9151
F28 Fertile A	18598915	14381678	13136690	0.9134
F28 Fertile B	12399028	9759552	8951145	0.9172
F28 Fertile C	14836161	11844668	10868292	0.9176
D. p. pse A	28214225	21249367	19536317	0.9194
D. p. pse B	14868233	11435921	10499744	0.9181
D. p. pse C	16960740	13233537	12204767	0.9223
D. p. bog A	20617885	16226907	14811577	0.9128
D. p. bog B	22151205	17705081	16219625	0.9161
D. p. bog C	18801750	14298867	13063661	0.9136

## Sheet: TableS2
Table S2. Expression of Ovd gene targets (in normalised counts and CPM for DESeq2 and edgeR respectively) and the FDR-corrected p-values for each pairwise comparison relative to parental species. Classification of misregulation is determined by the consensus result of both differential expression tools used. Genes misregulated in both sterile conditions and with additive or non-differential expre…
	DESeq2											edgeR
GeneID	F1s	F28f	F28s	pse	bog	pse vs F28f	bog vs F28f	pse vs F28s	bog vs F28s	pse vs F1s	bog vs F1s	F1s	F28f	F28s	pse	bog	pse vs F28f	bog vs F28f	pse vs F28s	bog vs F28s	pse vs F1s	bog vs F1s	P vs F28f	P vs F28s	P vs F1s
FBgn0070069	132.027	1.21788	114.197	7.6572	23.0992	0.240186	6.51877e-06	6.57969e-35	3.87327e-19	7.81963e-40	6.35819e-23	10.8363	0.226128	9.43864	0.767229	1.96631	0.0119815	2.53508e-06	1.0177e-08	1.07807e-06	4.34721e-09	3.6146e-07	NonDE	Transgressive Over	Transgressive Over
FBgn0070395	40.2163	1.81029	28.5267	1.9093	33.4824	0.846369	7.83276e-12	8.96507e-11	0.625848	2.84351e-16	0.55528	3.44719	0.284469	2.48054	0.310452	2.84907	0.851788	3.18615e-09	1.32119e-07	0.53174	1.16174e-08	0.425054	NonDE	NonDE	NonDE
FBgn0070977	409.562	131.069	457.803	193.116	158.637	0.000275776	0.133665	2.87425e-29	2.06931e-41	5.77916e-22	1.89274e-32	33.7677	10.9221	37.4301	15.8424	13.0874	0.000556932	0.0285717	3.57405e-10	2.62069e-11	3.49265e-09	2.17338e-10	NonDE	Transgressive Over	Transgressive Over
FBgn0071107	40.2365	15.6546	62.1948	11.674	16.3153	0.472841	0.980273	1.08047e-11	8.72332e-09	1.51229e-05	0.00113087	3.28882	1.4024	5.23151	1.109	1.43632	0.35912	0.975098	9.15354e-07	1.12013e-05	0.000117737	0.00199028	NonDE	Transgressive Over	Transgressive Over
FBgn0072105	27.6414	2.21625	31.6145	5.64095	2.92075	0.415647	0.996967	1.13707e-06	3.4686e-09	1.90501e-05	1.08951e-07	2.34863	0.308752	2.70665	0.569223	0.378505	0.0975264	0.524896	0.000131506	1.31662e-05	0.000385293	3.59909e-05	NonDE	Transgressive Over	Transgressive Over
FBgn0072106	268.773	108.833	291.789	129.92	156.883	0.163437	0.00218695	1.27543e-17	1.75008e-11	6.81114e-14	1.59117e-08	22.1852	9.03031	24.0418	10.7158	12.8103	0.124077	0.000704633	4.88553e-08	1.95076e-06	2.79702e-07	1.56832e-05	NonDE	Transgressive Over	Transgressive Over
FBgn0072513	197.826	87.0856	213.857	68.7686	170.436	0.103287	1.28907e-08	4.19287e-25	0.0529594	1.5762e-21	0.236231	16.3712	7.29365	17.6471	5.66883	13.941	0.0701204	6.96602e-07	2.07615e-09	0.0395282	6.85878e-09	0.157589	NonDE	NonDE	NonDE
FBgn0072551	4.31314	43.5201	9.96742	9.32407	48.9057	9.22826e-09	0.61784	0.875147	2.69693e-10	0.263606	1.18455e-15	0.501664	3.71261	0.95548	0.850969	4.10161	6.47887e-06	0.52774	0.708721	3.38139e-06	0.0912755	1.08862e-07	NonDE	NonDE	NonDE
FBgn0072630	232.054	133.262	300.971	130.147	164.135	0.859183	0.231553	3.61774e-12	8.0873e-07	4.0507e-06	0.0100247	18.8258	11.0118	24.7695	10.6827	13.3827	0.80411	0.1752	5.36056e-05	0.00110856	0.00137329	0.0349318	NonDE	Transgressive Over	Transgressive Over
FBgn0073162	161.989	414.194	167.594	182.635	559.643	1.01421e-16	0.00232025	0.504687	9.21358e-39	0.35684	1.2574e-39	13.131	34.0682	13.8561	15.024	45.6767	4.53724e-06	0.00385578	0.523518	3.4972e-08	0.409665	3.76906e-08	Additive	NonDE	NonDE
FBgn0074293	99.2467	25.5718	70.9172	42.4229	30.1558	0.0646126	0.788859	0.0106851	1.75874e-05	3.78045e-06	1.5669e-10	8.27432	2.09029	5.93721	3.50347	2.61549	0.0572451	0.56796	0.0161442	0.00052473	0.000248925	1.21284e-05	NonDE	Transgressive Over	Transgressive Over
FBgn0075739	304.584	150.688	343.777	256.064	107.498	8.61634e-08	0.00438502	0.00106825	1.68407e-36	0.0812174	2.78294e-28	24.9233	12.5256	28.2576	20.9922	8.90026	2.34285e-05	0.00102133	0.00172452	1.28153e-10	0.0484852	1.06708e-09	Additive	Transgressive Over	NonDE
FBgn0075945	75.1069	34.344	97.5065	50.9504	15.7432	0.148273	0.0232031	0.00228753	1.99147e-14	0.0986724	6.01349e-10	6.32596	2.55711	8.08921	4.17097	1.41655	0.196014	0.028214	0.0176301	4.54851e-05	0.140076	0.000255437	NonDE	Transgressive Over	NonDE
FBgn0076474	4622.25	2517.61	5851.38	3039.15	2307.67	0.000326708	0.164106	1.92881e-44	9.53447e-89	2.6732e-18	5.26506e-49	379.483	206.552	479.152	247.255	187.975	0.00335987	0.054419	2.14989e-10	1.47654e-12	1.51934e-07	1.53373e-10	NonDE	Transgressive Over	Transgressive Over
FBgn0077232	42.1107	17.4514	55.8416	8.04084	55.4691	0.0403704	2.68204e-07	1.88877e-15	0.952907	5.6689e-10	0.232466	3.615	1.55896	4.68073	0.800332	4.64387	0.00865458	6.57554e-07	1.38767e-08	0.92692	2.82925e-07	0.162053	Additive	NonDE	NonDE
FBgn0077417	6917.88	1916.19	8263.14	2665.67	1778.75	0.00603868	0.650928	3.35911e-27	3.84509e-49	2.0413e-19	2.33244e-38	568.437	157.073	675.425	215.207	143.509	0.0284166	0.426291	3.33119e-06	5.17696e-07	1.33084e-05	1.57237e-06	NonDE	Transgressive Over	Transgressive Over
FBgn0077845	21.429	53.2679	12.7847	129.525	44.8246	5.26925e-07	0.519411	5.59425e-31	4.20306e-07	2.0235e-21	0.00306572	1.87671	4.45597	1.07354	10.5815	3.80531	0.000412581	0.306037	1.5557e-08	0.000171125	2.5821e-07	0.0113817	NonDE	Transgressive Under	Transgressive Under
FBgn0077879	138.48	31.3204	90.878	37.2786	21.2927	0.65314	0.235998	1.69027e-05	4.55181e-11	2.62932e-11	3.34335e-19	11.5074	2.72957	6.90876	3.17371	1.85587	0.621511	0.158108	0.00155713	7.52116e-05	5.33984e-05	5.21141e-06	NonDE	Transgressive Over	Transgressive Over
FBgn0078148	127.701	234.413	85.3953	278.67	360.164	0.0837432	4.17643e-07	1.62835e-38	3.67816e-60	6.70888e-19	7.05229e-35	10.6004	19.398	7.09369	22.8433	29.4506	0.0774941	4.89037e-06	5.0816e-11	1.72658e-12	2.57105e-08	2.75295e-10	NonDE	Transgressive Under	Transgressive Under
FBgn0078355	9.63418	31.9534	5.83391	32.9275	41.4113	0.927439	0.337535	2.07321e-07	2.07598e-10	8.69339e-05	4.09633e-07	0.922512	2.71006	0.555635	2.76628	3.5294	0.967976	0.219523	2.61395e-05	4.79841e-06	0.000654522	9.76919e-05	NonDE	Transgressive Under	Transgressive Under
FBgn0078486	707.154	187.689	818.707	157.698	283.877	0.0733623	1.13088e-06	2.25787e-120	8.9482e-61	2.16123e-97	8.98238e-44	58.1589	15.519	67.134	12.9342	23.2583	0.0509408	6.21249e-06	3.52836e-15	2.99034e-12	2.31804e-14	5.11451e-11	NonDE	Transgressive Over	Transgressive Over
FBgn0078943	298.9	92.7886	392.478	79.4625	199.268	0.260662	2.57311e-11	1.38998e-56	2.14263e-13	2.67687e-37	5.59711e-05	24.5799	7.77573	32.0855	6.55538	16.3782	0.201753	1.04936e-07	4.45003e-12	6.36587e-07	1.38089e-10	0.000438562	NonDE	Transgressive Over	Transgressive Over
FBgn0080261	74.2333	29.5224	75.8618	24.772	66.078	0.500159	9.35931e-06	3.3582e-11	0.526874	7.14267e-11	0.560786	6.21793	2.57606	6.35157	2.17319	5.52795	0.384038	1.19404e-06	8.64346e-08	0.340533	1.12931e-07	0.366273	NonDE	NonDE	NonDE
FBgn0080577	544.922	123.599	664.998	97.9856	294.524	0.074853	4.28673e-19	3.92956e-103	7.73556e-26	1.68239e-80	1.63986e-14	44.7466	10.2873	54.2358	8.1168	24.164	0.0620881	1.07627e-09	2.59543e-14	4.0986e-09	2.48672e-13	3.49624e-07	NonDE	Transgressive Over	Transgressive Over
FBgn0080801	44.737	366.963	55.4693	378.351	411.806	0.888566	0.413535	1.26271e-59	1.93566e-66	9.78811e-66	1.18429e-72	3.77542	30.1609	4.69464	30.5645	33.5068	0.966189	0.301715	2.29758e-09	1.65125e-09	1.36511e-09	1.03396e-09	NonDE	Transgressive Under	Transgressive Under
FBgn0081015	73.3364	29.948	92.1611	19.6163	58.5111	0.0788206	0.000662867	5.7041e-20	0.00296478	1.30252e-13	0.211981	6.17733	2.59698	7.66316	1.74992	4.90861	0.0229787	3.49003e-05	1.16853e-09	0.00167528	2.12812e-08	0.0961134	NonDE	Transgressive Over	NonDE
FBgn0081952	217.152	99.085	243.228	162.009	143.957	0.000202857	0.00799782	5.96032e-05	5.6482e-07	0.00594638	0.000207234	17.8961	8.14587	20.0497	13.2603	11.8972	0.00144131	0.00304097	0.000504344	8.78778e-05	0.00740802	0.00122339	Transgressive Under	Transgressive Over	Transgressive Over
FBgn0243549	33.4748	167.825	32.0934	293.446	130.462	8.43401e-09	0.0498618	1.16461e-77	2.0062e-26	3.5605e-74	5.7863e-25	2.87563	13.8493	2.74359	24.0571	10.7718	1.9737e-05	0.0101888	1.30039e-13	1.54868e-09	2.17056e-13	2.55437e-09	Additive	Transgressive Under	Transgressive Under
FBgn0243668	271.285	424.082	199.953	512.614	477.348	0.0366564	0.240729	2.89948e-33	8.64668e-29	5.53941e-16	7.90723e-13	22.3991	34.9165	16.454	41.6615	39.0348	0.0473412	0.123524	7.7993e-10	3.5029e-09	2.70105e-07	2.03778e-06	NonDE	Transgressive Under	Transgressive Under
FBgn0243736	599.754	997.624	478.701	1799.29	1726.43	5.51323e-16	1.08929e-13	2.58666e-76	1.58304e-71	2.95921e-53	3.39158e-49	49.4242	81.2944	38.9576	146.644	140.804	3.58402e-05	7.84595e-06	7.46997e-09	1.60267e-08	5.57366e-08	1.44128e-07	Transgressive Under	Transgressive Under	Transgressive Under
FBgn0244240	41.2356	99.7093	34.0689	48.6486	100.001	6.93659e-05	0.983404	0.127769	2.86775e-09	0.573312	1.41985e-06	3.49641	8.18244	2.94207	4.07736	8.11429	0.000506515	0.940811	0.10509	1.32041e-05	0.541411	0.000140551	NonDE	NonDE	NonDE
FBgn0244824	144.704	38.7161	159.661	12.5162	148.286	6.64e-06	8.65517e-21	4.1564e-50	0.714778	1.18901e-44	0.87252	12.0128	3.28083	13.0975	1.1636	12.2069	3.27714e-05	1.62781e-10	2.54099e-12	0.61108	6.58463e-12	0.883216	Additive	NonDE	NonDE
FBgn0244847	0.282338	79.2926	1.25453	68.1579	1.39762	0.562749	1.32607e-38	9.08821e-36	0.91802	1.04983e-36	0.835307	0.179207	6.64472	0.256868	5.68928	0.250538	0.430048	1.29182e-12	1.96229e-10	0.806537	1.26662e-10	0.205244	NonDE	NonDE	NonDE
FBgn0244851	166.641	70.0497	159.12	65.0712	185.606	0.689154	9.73509e-17	1.24383e-14	0.224902	3.8559e-16	0.446674	13.8243	5.81288	13.177	5.43966	15.236	0.600476	1.21129e-09	9.35864e-08	0.172657	4.45763e-08	0.400738	NonDE	NonDE	NonDE
FBgn0244980	1094.71	1793.79	818.598	1562.07	2302.28	0.0365008	9.35947e-05	5.9884e-27	9.19466e-71	1.17293e-08	4.07607e-37	89.8518	147.034	67.0536	126.997	187.781	0.0402995	0.000434058	4.86571e-08	7.18534e-11	8.84799e-05	9.31594e-09	Additive	Transgressive Under	Transgressive Under
FBgn0245246	24.0939	1	25.2351	1	8.49155	1	0.0155849	7.6145e-12	0.000656886	2.30296e-11	0.00116924	2.05506	0.158808	2.21599	0.158808	0.848121	1	9.35863e-06	1.09698e-07	0.00113101	1.3798e-07	0.00146343	NonDE	Transgressive Over	Transgressive Over
FBgn0245263	357.978	133.152	371.542	108.974	423.198	0.0844719	3.6194e-41	3.99723e-46	0.167475	1.45768e-42	0.0601152	29.53	10.8987	30.5775	8.93341	34.6591	0.0870671	5.10797e-12	1.30275e-10	0.188577	2.4298e-10	0.0954037	NonDE	NonDE	NonDE
FBgn0245289	1165.42	456.954	1171.5	268.827	981.279	2.20346e-14	3.52902e-38	7.9269e-131	0.00358038	1.15867e-128	0.00535974	95.8294	37.5214	96.0354	22.0313	79.9768	3.05401e-07	2.48893e-12	3.52836e-15	0.00771791	3.90544e-15	0.0086874	Additive	Transgressive Over	Transgressive Over
FBgn0245480	83.3246	183.521	51.5823	138.442	138.847	0.0879974	0.12459	2.8959e-09	2.18269e-09	0.00221937	0.0021454	6.9175	15.2077	4.14545	11.2113	11.4416	0.118588	0.0758476	0.000348078	0.000416284	0.0230553	0.0230103	NonDE	Transgressive Under	Transgressive Under
FBgn0245605	36.8203	10.1025	50.9208	5.19805	42.9256	0.256796	1.60767e-07	3.07931e-15	0.534458	1.84906e-09	0.571039	3.10324	0.932441	4.27421	0.576269	3.65216	0.127829	8.73838e-07	4.22529e-08	0.428311	9.37489e-07	0.512929	NonDE	NonDE	NonDE
FBgn0246179	303.462	136.705	343.682	87.8607	293.287	3.79442e-05	4.40028e-19	2.19275e-57	0.0573216	1.9341e-45	0.784345	25.0882	11.3365	28.2963	7.27588	24.0046	0.00012355	3.03307e-10	8.51899e-13	0.0413636	6.05638e-12	0.65603	Additive	NonDE	NonDE
FBgn0247355	223.878	475.408	175.083	310.624	709.482	2.26619e-07	7.99485e-07	5.92899e-11	9.99307e-70	0.000303679	5.09671e-49	18.4229	38.9729	14.4546	25.4051	57.8921	9.12786e-05	2.5797e-05	1.01641e-05	2.22758e-11	0.00285746	3.94998e-10	Additive	Transgressive Under	Transgressive Under
FBgn0247751	34.5688	86.3653	35.7741	125.748	45.3946	0.0239575	0.000156443	3.52482e-16	0.293115	3.43981e-16	0.255417	2.98414	7.11736	3.02575	10.3706	3.85119	0.0257328	5.77135e-05	6.87822e-08	0.200089	7.70116e-08	0.172601	Additive	NonDE	NonDE
FBgn0248538	125.779	52.531	125.481	41.4055	87.2049	0.333962	0.00342546	1.94661e-13	0.0140418	3.8341e-13	0.0165455	10.3874	4.46393	10.3861	3.48831	7.18887	0.250408	0.000722415	2.08636e-07	0.011421	2.54871e-07	0.0124461	NonDE	Transgressive Over	Transgressive Over
FBgn0249594	4.1563	26.6451	5.41175	5.25	16.6911	6.77467e-06	0.216661	0.999874	0.00636858	0.773437	0.00151479	0.487306	2.32399	0.585933	0.583818	1.48627	2.92974e-05	0.0382843	0.945709	0.00193343	0.596197	0.000511963	NonDE	NonDE	NonDE
FBgn0262044	333.874	510.074	224.275	347.499	961.462	1.63379e-07	1.7593e-20	3.92147e-08	1.07769e-97	0.729473	1.58211e-55	27.5852	41.7956	18.4887	28.3779	78.3659	3.581e-05	1.09958e-09	2.81102e-05	1.67222e-13	0.756613	1.79231e-11	Additive	Transgressive Under	NonDE
FBgn0262045	58.6603	107.75	39.3811	92.1422	138.594	0.36578	0.204586	2.18248e-06	1.46425e-14	0.0189138	1.53193e-07	4.95216	8.74836	3.37739	7.48602	11.37	0.262448	0.111324	0.000254	2.13583e-06	0.0321499	0.000140551	NonDE	Transgressive Under	Transgressive Under
FBgn0271148	154.648	55.3116	166.733	33.7621	148.844	0.00784222	9.9011e-16	1.03003e-35	0.430253	1.59281e-31	0.831673	12.8641	4.53213	13.8007	2.89127	12.2901	0.00682904	4.73622e-09	1.15603e-10	0.348508	3.17558e-10	0.742921	Additive	NonDE	NonDE
FBgn0271996	109.705	52.3935	121.022	76.7298	42.4738	0.0253753	0.299281	0.000468328	1.6329e-14	0.0074355	8.74304e-12	9.08306	4.44851	10.0648	6.34518	3.61578	0.0125647	0.090387	0.000580387	7.39416e-08	0.00406126	3.65954e-07	NonDE	Transgressive Over	Transgressive Over
FBgn0272435	32.0703	125.911	34.5005	195.924	92.8131	0.000196302	0.0370206	2.77329e-40	3.52576e-11	8.41599e-41	8.62791e-12	2.78876	10.4995	2.95683	15.9852	7.67187	0.000679721	0.00452223	1.64006e-11	5.61195e-07	1.38203e-11	3.96756e-07	Additive	Transgressive Under	Transgressive Under
FBgn0272459	46.341	284.249	49.4837	242.71	315.71	0.136276	0.377484	4.76099e-48	4.57334e-69	2.36703e-48	8.1319e-69	3.96301	23.4932	4.17743	19.8405	25.7445	0.0696657	0.207508	4.45003e-12	2.59471e-13	4.08926e-12	3.15639e-13	NonDE	Transgressive Under	Transgressive Under
FBgn0273142	43.2715	271.621	39.7463	243.849	227.314	0.359384	0.0947795	6.5905e-61	1.31544e-55	1.07799e-55	1.27861e-50	3.66407	22.4239	3.39076	19.9472	18.6975	0.223156	0.0185741	5.41067e-13	1.72658e-12	1.32526e-12	4.3441e-12	NonDE	Transgressive Under	Transgressive Under

## Sheet: TableS3
Table S3. Chromosome distribution of Ovd targets with sterility targets Gene IDs bolded. The gene symbol of gene clusters are highlighted in yellow along with the distance between genes in the cluster. The location of genes within previously mapped autosomal QTLs is highlighted in grey.
Gene ID	SYMBOL	FEATURE_TYPE	Chromosome_group	LOCATION_MAX	LOCATION_MIN	Length	Distance
FBgn0075945	Dpse\GA15929	ProteinCoding	2	128946	109613	19333
FBgn0262044	Dpse\GA30092	ProteinCoding	2	2654310	2653746	564	2524800
FBgn0262045	Dpse\GA30093	ProteinCoding	2	2658297	2657180	1117	2870
FBgn0078943	Dpse\GA18944	ProteinCoding	2	4707404	4677113	30291	2018816
FBgn0077845	Dpse\GA17836	ProteinCoding	2	5841180	5839983	1197	1132579
FBgn0248538	Dpse\GA27168	ProteinCoding	2	11511336	11507615	3721	5666435
FBgn0247751	Dpse\GA26377	ProteinCoding	2	20573491	20571958	1533	9060622
FBgn0077417	Dpse\GA17404	ProteinCoding	2	22593355	22583586	9769	2010095
FBgn0081015	Dpse\GA21026	ProteinCoding	2	23153212	23152600	612	559245
FBgn0080577	Dpse\GA20583	ProteinCoding	2	28921823	28920465	1358	5767253
FBgn0072551	Dpse\GA12505	ProteinCoding	3	613895	613129	766
FBgn0075739	Dpse\GA15722	ProteinCoding	3	5034189	5033221	968	4419326
FBgn0246179	Dpse\GA24794	ProteinCoding	3	7436517	7431116	5401	2396927
FBgn0080801	Dpse\GA20811	ProteinCoding	3	9682982	9675333	7649	2238816
FBgn0072630	Dpse\GA12584	ProteinCoding	3	9860575	9858706	1869	175724
FBgn0245605	Dpse\GA24206	ProteinCoding	3	14384838	14382671	2167	4522096
FBgn0078148	Dpse\GA18140	ProteinCoding	3	15286719	15284530	2189	899692
FBgn0078486	Dpse\Mmp1	ProteinCoding	3	15873218	15855138	18080	568419
FBgn0272435	Dpse\GA32028	Non-ProteinCoding	3	17507910	17507170	740	1633952
FBgn0273142	Dpse\GA32735	Non-ProteinCoding	3	17511839	17511279	560	3369
FBgn0245480	Dpse\GA24081	ProteinCoding	3	19055028	19052202	2826	1540363
FBgn0070977	Dpse\GA10921	ProteinCoding	4_group1	3810626	3785045	25581
FBgn0077879	Dpse\GA17870	ProteinCoding	4_group3	404975	403498	1477
FBgn0072106	Dpse\GA12058	ProteinCoding	4_group3	433681	433000	681	28025
FBgn0072105	Dpse\GA12057	ProteinCoding	4_group3	441275	438883	2392	5202
FBgn0074293	Dpse\GA14264	ProteinCoding	4_group3	4108438	4107002	1436	3665727
FBgn0271996	Dpse\GA31589	ProteinCoding	4_group3	4797588	4797238	350	688800
FBgn0070069	Dpse\GA10010	ProteinCoding	4_group3	5205457	5195688	9769	398100
FBgn0247355	Dpse\GA25978	ProteinCoding	4_group3	5434580	5431233	3347	225776
FBgn0076474	Dpse\GA16459	ProteinCoding	4_group3	5684346	5660597	23749	226017
FBgn0077232	Dpse\GA17219	ProteinCoding	4_group4	5479543	5458576	20967
FBgn0071107	Dpse\GA11052	ProteinCoding	4_group5	1915588	1907787	7801
FBgn0244240	Dpse\GA22838	ProteinCoding	XL_group1a	624024	618160	5864
FBgn0073162	Dpse\GA13124	ProteinCoding	XL_group1a	5010103	5007750	2353	4383726
FBgn0078355	Dpse\GA18350	ProteinCoding	XL_group1a	6757623	6742824	14799	1732721
FBgn0249594	Dpse\GA28231	ProteinCoding	XL_group1e	1391488	1390190	1298
FBgn0243736	Dpse\GA22329	ProteinCoding	XL_group3a	250127	247776	2351
FBgn0081952	Dpse\GA21967	ProteinCoding	XL_group3a	1009178	1008766	412	758639
FBgn0243668	Dpse\GA22261	ProteinCoding	XL_group3a	2529092	2527837	1255	1518659
FBgn0243549	Dpse\Est-5B	ProteinCoding	XR_group6	2519139	2517324	1815
FBgn0244980	Dpse\GA23580	ProteinCoding	XR_group6	2877799	2875754	2045	356615
FBgn0244851	Dpse\GA23449	ProteinCoding	XR_group6	9499388	9497289	2099	6619490
FBgn0245246	Dpse\GA23847	ProteinCoding	XR_group6	9539919	9539181	738	39793
FBgn0244847	Dpse\GA23445	ProteinCoding	XR_group6	9602180	9572674	29506	32755
FBgn0070395	Dpse\GA10337	ProteinCoding	XR_group6	9647169	9646318	851	44138
FBgn0245263	Dpse\GA23864	ProteinCoding	XR_group6	9993671	9989482	4189	342313
FBgn0271148	Dpse\GA30741	Non-ProteinCoding	XR_group6	10132611	10131777	834	138106
FBgn0244824	Dpse\GA23422	ProteinCoding	XR_group6	10242823	10235256	7567	102645
FBgn0245289	Dpse\GA23890	ProteinCoding	XR_group6	10676264	10675498	766	432675
FBgn0080261	Dpse\GA20266	ProteinCoding	XR_group6	11006949	11001889	5060	325625
FBgn0072513	Dpse\GA12467	ProteinCoding	XR_group6	11012793	11008200	4593	1251
FBgn0272459	Dpse\GA32052	ProteinCoding	Unknown_singleton	56100	55510

## Sheet: TableS4
Table S4. BLASTp results showing putative D. melanogaster orthologs of genes within clusters. D. melanogaster genes with probability of random match lower than 0.01 are bolded
					BLASTp
Gene	chrom	Loc_Min	Loc_Max	D.mel	total score	%Query covered	%Identity	E-value	Pb_random*	D.mel GO&
GA30093	2	2654310	2653746	CG42827	84	58	41.24	4e-21	1.49125e-12	serine-type endopeptidase inhibitor activity
				CG31515	57.8	32	45.45	5e-11	0.0186406	serine-type endopeptidase inhibitor activity
				CG42828	56.2	43	38.36	9e-11	0.033553	serine-type endopeptidase inhibitor activity
GA30092	2	2658297	2657180	CG42828	73.2	77	40.91	6e-18	2.23687e-09	serine-type endopeptidase inhibitor activity
				CG42827	73.6	86	38.83	8e-18	2.98249e-09	serine-type endopeptidase inhibitor activity
				CG31515	50.8	96	30.58	6e-09	2.23687	serine-type endopeptidase inhibitor activity
GA25574	2			CG42827	95.9	89	49.46	8e-27	2.98249e-18	serine-type endopeptidase inhibitor activity
				CG42828	58.5	56	42.37	2e-12	0.000745623	serine-type endopeptidase inhibitor activity
				CG31515	56.6	87	34.69	3e-11	0.0111843	serine-type endopeptidase inhibitor activity
GA32028	3	17507910	17507170	None
GA32735	3	17511839	17511279	None
GA12058	4_group3	433681	433000	CG13117	122	97	59.38	4e-37	1.49125e-28	uncharacterized
GA12057	4_group3	441275	438883	CG13116	278	97	68.63	8e-96	2.98249e-87	uncharacterized
GA20266	XR_group6	11006949	11001889	CG7330	301	100	89.23	2e-105	7.45623e-97	uncharacterized
GA12467	XR_group6	11012793	11008200	CG13699	1150	100	60.24	0	0	uncharacterized
*Calculated as the product of the E-value by the size of the database searched
&Data from FlyBase

## Sheet: Table S5
Table S5. Potential cis changes among mapped targets of Ovd. 'Adf-1 sites' is the total number of putatitive binding sites found 3,000bp upstream of the TSS. 'Total_pol' is the total number of polymorphism found at Adf-1 sites. 'Fixed' refers to fixed nucleotide changes between
D. p. pseudoobscura and D. p. bogotana at identified Adf-1 sites. For one gene the combination of polymorphisms allows differentiation between the subspecies. 'ASE' is the result of allele specific expression and 'Mode' differentiate genes that show some form of cis-regulation form others.
Fixed substitutions is the total number of fixed nucleotide changes between subspecies in the -500 to +200 (500), -1000 to +200 (1000), -2000 to +200 (2000) and -3000 to +200 (3000) gene regions.
									Fix substitutions
Gene ID	SYMBOL	LOCATION_ARM	Adf-1 sites	Total_pol	Fixed	pol resolve	ASE	Mode	500	1000	2000	3000 (Tot)
FBgn0271996	Dpse\GA31589	4_group3	9	9	1	Fix	cis only	cis	0	0	0	1
FBgn0078355	Dpse\GA18350	XL_group1a	12	4	1	Fix	NA	NA	3	3	3	7
FBgn0245263	Dpse\GA23864	XR_group6	14	4	1	Fix	NA	NA	1	2	2	3
FBgn0074293	Dpse\GA14264	4_group3	11	14	0	no	cis only	cis	0	0	2	2
FBgn0077845	Dpse\GA17836	2	24	13	0	no	trans	trans	1	1	1	1
FBgn0246179	Dpse\GA24794	3	13	13	0	no	cis and trans	cis	6	6	6	6
FBgn0070977	Dpse\GA10921	4_group1	15	9	0	no	conserved	con/amb	0	0	0	0
FBgn0072106	Dpse\GA12058	4_group3	17	7	0	no	cis and trans	cis	1	1	1	1
FBgn0081952	Dpse\GA21967	XL_group3a	20	7	0	no	NA	NA	0	1	1	1
FBgn0072630	Dpse\GA12584	3	17	6	0	no	trans	trans	0	0	0	1
FBgn0076474	Dpse\GA16459	4_group3	8	6	0	no	cis only	cis	0	0	0	0
FBgn0077417	Dpse\GA17404	2	16	6	0	no	cis and trans	cis	1	1	2	2
FBgn0247355	Dpse\GA25978	4_group3	21	6	0	no	trans	trans	0	0	0	0
FBgn0249594	Dpse\GA28231	XL_group1e	16	6	0	no	NA	NA	1	3	5	6
FBgn0077879	Dpse\GA17870	4_group3	20	5	0	no	conserved	con/amb	0	0	0	0
FBgn0078148	Dpse\GA18140	3	7	5	0	yes	cis and trans	cis	1	1	2	7
FBgn0243549	Dpse\Est-5B	XR_group6	11	5	0	no	NA	NA	1	1	1	1
FBgn0248538	Dpse\GA27168	2	4	5	0	no	trans	trans	0	0	0	0
FBgn0071107	Dpse\GA11052	4_group5	6	4	0	no	conserved	con/amb	2	4	5	9
FBgn0072513	Dpse\GA12467	XR_group6	9	4	0	no	NA	NA	0	1	1	1
FBgn0081015	Dpse\GA21026	2	5	4	0	no	cis only	cis	1	2	2	5
FBgn0244851	Dpse\GA23449	XR_group6	8	3	0	no	NA	NA	0	0	2	4
FBgn0262045	Dpse\GA30093	2	6	3	0	no	compensatory	cis	2	2	2	2
FBgn0070395	Dpse\GA10337	XR_group6	21	2	0	no	NA	NA	1	1	2	2
FBgn0078486	Dpse\Mmp1	3	9	2	0	no	trans	trans	1	2	8	12
FBgn0078943	Dpse\GA18944	2	5	2	0	no	cis and trans	cis	0	0	0	0
FBgn0080261	Dpse\GA20266	XR_group6	9	2	0	no	NA	NA	0	0	0	0
FBgn0245605	Dpse\GA24206	3	9	2	0	no	cis only	cis	0	1	2	3
FBgn0271148	Dpse\GA30741	XR_group6	14	2	0	no	NA	NA	0	0	0	2
FBgn0070069	Dpse\GA10010	4_group3	7	1	0	no	conserved	con/amb	0	0	0	0
FBgn0072551	Dpse\GA12505	3	19	1	0	no	trans	trans	0	2	3	4
FBgn0075945	Dpse\GA15929	2	11	1	0	no	conserved	con/amb	0	1	1	1
FBgn0077232	Dpse\GA17219	4_group4	3	1	0	no	ambiguous	con/amb	0	0	1	4
FBgn0080577	Dpse\GA20583	2	6	1	0	no	cis and trans	cis	0	0	1	1
FBgn0080801	Dpse\GA20811	3	12	1	0	no	conserved	con/amb	2	2	4	9
FBgn0243668	Dpse\GA22261	XL_group3a	15	1	0	no	NA	NA	1	1	2	4
FBgn0243736	Dpse\GA22329	XL_group3a	6	1	0	no	NA	NA	2	3	8	10
FBgn0244847	Dpse\GA23445	XR_group6	13	1	0	no	NA	NA	0	0	0	0
FBgn0245480	Dpse\GA24081	3	26	1	0	no	conserved	con/amb	0	0	1	2
FBgn0262044	Dpse\GA30092	2	3	1	0	no	ambiguous	con/amb	0	0	1	1
FBgn0272435	Dpse\GA32028	3	17	1	0	no	cis only	cis	0	0	0	0
FBgn0072105	Dpse\GA12057	4_group3	1	0	0	no	NA	NA	0	0	1	1
FBgn0073162	Dpse\GA13124	XL_group1a	20	0	0	no	NA	NA	0	0	2	2
FBgn0075739	Dpse\GA15722	3	1	0	0	no	cis and trans	cis	0	0	0	0
FBgn0244240	Dpse\GA22838	XL_group1a	9	0	0	no	NA	NA	0	1	3	4
FBgn0244824	Dpse\GA23422	XR_group6	18	0	0	no	NA	NA	0	0	0	0
FBgn0244980	Dpse\GA23580	XR_group6	5	0	0	no	NA	NA	2	2	3	4
FBgn0245246	Dpse\GA23847	XR_group6	12	0	0	no	NA	NA	0	0	0	0
FBgn0245289	Dpse\GA23890	XR_group6	19	0	0	no	NA	NA	0	1	1	1
FBgn0247751	Dpse\GA26377	2	4	0	0	no	trans	NA	0	0	0	3
FBgn0273142	Dpse\GA32735	3	9	0	0	no	ambiguous	con/amb	4	6	12	16
